# Supplementary material for: Selection and Mechanism Study of Q-Markers for Xanthocerais lignum Anti-Rheumatoid Arthritis Based on Serum Spectrum–Effect Correlation Analysis
Source: Molecules. 2024 Jul 4;29(13):3191. doi: 10.3390/molecules29133191 (PMC11242948; doi:10.3390/molecules29133191)
Supplement: Supplementary file 1 [file molecules-29-03191-s001.zip]

Archive with 1 entries (1 files):
- molecules-3036513-supplementary.xlsx
