# Supplementary material for: Selection and Mechanism Study of Q-Markers for Xanthocerais lignum Anti-Rheumatoid Arthritis Based on Serum Spectrum–Effect Correlation Analysis
Source: Molecules. 2024 Jul 4;29(13):3191. doi: 10.3390/molecules29133191 (PMC11242948; doi:10.3390/molecules29133191)
Supplement: Supplementary file 1 [file molecules-29-03191-s001.zip › molecules-3036513-supplementary.xlsx]

## Sheet: Table S1
Table S1 Peak areas of migrating components in blood of various extracts of Xanthocerais lignum
Migratory components of blood	Distributions	Peak area (Z)	Peak area (YY)	Peak area (ZDC)	Peak area (S)
taurine	YY	0	2.26472e+07	0	0
uric acid*	Z	2.51023e+07	0	0	0
4-oxoproline*	Z, YY, ZDC, S	1.26612e+07	3.78531e+07	0	0
gluconic acid	YY	0	5.90851e+07	0	0
citric acid *	YY	0	1.47199e+07	0	0
DL-malic acid*	Z, YY, ZDC, S	1.0226e+07	8.73699e+06	9.4859e+06	1.27311e+07
D-(+)-glucose*	Z	1.91062e+07	0	0	0
methylmalonic acid*	Z, YY, S	1.31746e+07	1.36494e+07	0	1.41299e+07
D-ribono-1,4-lactone*	Z, YY	1.77163e+07	1.3066e+07	0	0
4-pyridoxic acid	ZDC	0	0	1.93901e+07	0
gallic acid*	Z, YY	0	6.81821e+07	0	0
L-phenylalanine	Z, YY, ZDC, S	1.74157e+08	1.23331e+08	1.43292e+08	1.03022e+08
thymidine	YY	0	4.34416e+07	0	0
D-(+)-tryptophan	ZDC, S	0	0	1.44946e+08	0
DL-4-hydroxyphenyllactic acid*	Z, YY, ZDC	2.38097e+07	4.94662e+07	1.51576e+07	0
4-phenolsulfonic acid	Z, YY, ZDC, S	2.75427e+08	6.16664e+07	0	6.48622e+07
(-)-epigallocatechin*	YY	0	10308185	0	0
(-)-epicatechin-3'-O-glucuronide	Z, YY	8.08112e+08	1.08255e+09	0	0
3-indoxyl sulphate	YY, ZDC, S	0	1.60481e+08	1.07768e+08	7.85752e+07
catechin*	Z, YY	1.88218e+07	1.92962e+07	0	0
2-(acetylamino)hexanoic acid	Z, YY, ZDC	0	2.45401e+07	3.45993e+07	0
dihydromyricetin*	YY	0	4.31145e+08	0	0
epicatechin*	Z, YY	2.7008e+08	3.49929e+08	0	0
4'-O-methyl-(-)-epicatechin-3'-glucuronide	Z, YY, ZDC	1.12173e+09	1.25957e+09	4.38546e+06	0
(R,Z)-2-[(1-hydroxyethylidene)amino]-3-phenylpropanoic acid	Z	1.07151e+08	0	0	0
2,3-dihydro-1-benzofuran-2-carboxylic acid	YY, ZDC	0	2.9067e+07	9.72307e+07	0
indole-3-lactic acid	Z	2.15397e+07	0	0	0
4-indolecarbaldehyde	Z	3.67895e+07	0	0	0
dihydroquercetin*	Z, YY	17365928	15861655	0	0
quercetin-3-O-glucuronide	Z	2.95363e+07	0	0	0
proanthocyanidin A2*	Z, YY	52054677	37492613	0	0
azelaic acid*	Z, YY, ZDC	5.26861e+07	4.04708e+07	2.21413e+07	0
isoferulic acid	ZDC	0	0	2.86481e+07	0
liquiritin	Z, YY, ZDC, S	9.04093e+08	3.36311e+08	1.03198e+08	1.18038e+08
isorhamnetin-3-O-glucuronide	Z, YY	4.18007e+08	3.17233e+08	0	0
myricetin*	YY	0	44656903	0	0

## Sheet: Table S2
Table S2 Experimentally active targets of Q-Marker
Compounds	Target Name	ChEMBL-ID	UniProt ID	PDB Visualization	TTD ID	Min Activity	Assay type
proanthocyanidin A2	Placenta growth factor	CHEMBL1697671	P49763	1FZV	Not Available	394 nm	Kd
proanthocyanidin A2	Vascular endothelial growth factor A	CHEMBL1783	P15692	5T89	T20761	476 nm	Kd
epicatechin	Carbonic anhydrase VII	CHEMBL2326	P43166	6H38	Not Available	450 nm	Ki
epicatechin	Nuclear factor NF-kappa-B p105 subunit	CHEMBL3251	P19838	1SVC	Not Available	28.2 nm	Potency
epicatechin	Alkaline phosphatase, tissue-nonspecific isozyme	CHEMBL5979	P05186	Not Available	T09538	407 nm	IC50
dihydroquercetin	MAP kinase ERK2	CHEMBL4040	P28482	6SLG	Not Available	31.6 nm	Potency
dihydroquercetin	Carbonic anhydrase XII	CHEMBL3242	O43570	5MSA	Not Available	32.5 nm	Ki
dihydroquercetin	Carbonic anhydrase VII	CHEMBL2326	P43166	6H38	Not Available	493.1 nm	Ki
catechin	Carbonic anhydrase VII	CHEMBL2326	P43166	6H38	Not Available	450 nm	Ki
catechin	Nuclear factor NF-kappa-B p105 subunit	CHEMBL3251	P19838	1SVC	Not Available	28.2 nm	Potency
catechin	Alkaline phosphatase, tissue-nonspecific isozyme	CHEMBL5979	P05186	Not Available	T09538	407 nm	IC50

## Sheet: Table S3
Table S3 Anti-RA efficacy of various extracts of Xanthocerais lignum
	Arthritis Index (score)	Joint swelling rate (%)	Thymus index (%)	Spleen index (%)	Histopathology score	IL-2 (pg/mL)	IL-6 (pg/mL)	TNF-α (pg/mL)	RF (IU/mL)
Z	1.25	13.455	0.118073	0.188914	0	245.914	8.44702	190.642	132.224
YY	0.95833	10.481	0.116767	0.210553	0	242.385	8.23115	188.198	128.546
ZDC	4.75	22.626	0.150221	0.209304	3	267.958	10.2961	204.606	145.679
S	8	37.452	0.144313	0.270289	5	297.939	11.2569	214.633	153.032
	Normalize
Z	0.0414206	0.110267	0.0390653	0	0	0.0635236	0.0713446	0.0924666	0.150222
YY	0	0	0	0.265912	0	0	0	0	0
ZDC	0.538462	0.450298	1	0.250566	0.6	0.460322	0.682471	0.620696	0.699719
S	1	1	0.823415	1	1	1	1	1	1
Inverse normalization
Z	0.958579	0.889733	0.960935	1	1	0.936476	0.928655	0.907533	0.849778
YY	1	1	1	0.734088	1	1	1	1	1
ZDC	0.461538	0.549702	0	0.749434	0.4	0.539678	0.317529	0.379304	0.300281
S	0	0	0.176585	0	0	0	0	0	0
Drug effect
Z	3.07658
YY	3.22023
ZDC	1.36404
S	0.0529754
